# Supplementary material for: Ecological drivers and habitat associations of estuarine bivalves
Source: PeerJ. 2015 Nov 12;3:e1348. doi: 10.7717/peerj.1348 (PMC4647571; doi:10.7717/peerj.1348)
Supplement: Supplemental Information 2 [file peerj-03-1348-s002.xlsx]

## Sheet: Sheet1
Taxon	Mean abundance per sample
Anadara floridana	0.0408163
Anadara sp.	0.127308
Anadara transversa	0.000971817
Arcidae	0.00388727
Glycymeris sp.	0.00388727
Limidae	0.000971817
Caryocorbula sp.	0.346939
Corbula caribaea	0.00291545
Corbula chittyana	0.0272109
Corbula contracta	0.0515063
Corbula sp.	0.212828
Corbula swiftiana	0.0058309
Corbulidae	0
Varicorbula sp.	0
Sphenia antillensis	0.00971817
Sphenia sp.	0.0680272
Cyrtopleura Costata	0.00194363
Grippina sp.	0
Mytilidae	0.000971817
Amygdalum papyrium	0.208941
Brachidontes domingensis	0.00291545
Brachidontes exustus	0.00971817
Lioberus castaneus	0
Modiolus americanus	0.000971817
Modiolus modiolus	0.000971817
Musculus lateralis	0.00194363
Brachidontes sp.	0.0155491
Nuculana acuta	0.0699708
Nuculana sp.	0.00291545
Nucula proxima	1.35957
Nucula sp.	0.0058309
Anomia simplex	0.000971817
Crassostrea virginica	0
ostreidae	0.00291545
Cardiomya Costellata	0.00194363
Periploma margaritaceum	0.00777454
Cardiomya gemma	0.0058309
Cardiomya sp.	0.00291545
Lyonsia floridana	0.229349
Lyonsia sp.	0.00971817
Periploma sp.	0.0136054
Asthenothaerus hemphilli	0.0602527
Asthenothaerus sp.	0.00388727
Bushia elegans	0.00194363
Thracia	0.01069
Isognomon	0.000971817
Isognomon radiatus	0
Atrina sp.	0.00194363
Pinna carnea	0.000971817
Bivalvia	0.118562
Astarte nana	0.00291545
Dinocardium sp.	0
Laevicardium laevigatum	0
Laevicardium mortoni	0.0145773
Laevicardium sp.	0.0165209
Trachycardium magnum	0
Trachycardium muricatum	0.00291545
Trachycardium sp.	0.00388727
Cardiidae	0.00680272
Carditamera floridana	0.00485909
Corbicula fluminea	0.25656
Polymesoda caroliniana	0.0981535
Polymesoda sp.	0.0194363
Corbicula sp.	0.00680272
Crassinella lunulata	0.0641399
Crassinella sp.	0.0359572
Mytilopsis leucophaeata	5.7172
Mysella planulata	0.107872
Mysella sp.	0.318756
Codakia orbicularis	0.00777454
Codakia pectinella	0.00194363
Codakia sp.	0.000971817
Ctena sp.	0.000971817
Divalinga quadrisculata	0.00971817
Divaricella dentata	0.0174927
Divaricella quadrisulcata	0.129252
Linga sombrerensis	0
Lucina nassula	0.00680272
Lucina pectinata	0.00388727
Lucina sp.	0.222546
Lucinisca nassula	0.0204082
Lucinoma filosa	0.04276
Parvilucina costata	0.000971817
Parvilucina multilineata	1.15549
Parvilucina sp.	0.0971817
Lucinidae sp.	0.000971817
Lucinidae	0.0242954
Mactra fragilis	0.00194363
Mulinia lateralis	15.793
Raeta plicatella	0.000971817
Rangia cuneata	1.19242
Rangia sp.	0.0145773
Mactridae	0.0864917
Ensis minor	0.000971817
Abra aequalis	0.965986
Abra lioica	0.00485909
Semele purpurascens	0.000971817
Semele sp.	0.000971817
Semelidae	0
Tagelus divisus	1.5656
Tagelus plebeius	0.0252672
Tagelus sp.	0.0223518
Leporimetis intastriata	0.000971817
Macoma brevifrons	0.00874636
Macoma cerina	0.0301263
Macoma sp.	0.0242954
Macoma tageliformis	0
Macoma tenta	1.67736
Tellidora cristata	0.0058309
Tellina aequistriata	0.00194363
Tellina alternata	0.000971817
Tellina mera	0.0194363
Tellina sp	2.08066
Tellina squamifera	0.00291545
Tellina versicolor	0.210884
Tellinidae	0.0388727
Diplodonta notata	0.00388727
Diplodonta punctata	0
Diplodonta sp.	0.00680272
Anomalocardia auberiana	0.00291545
Chione cancellata	0.126336
Chione latilirata	0
Chione sp.	1.08552
Cyclinella tenuis	0
Dosinia elegans	0
Dosinia sp	0.01069
Gemma gemma	0.000971817
Gouldia cerina	0.00680272
Parastarte triquetra	0.00291545
Pitar fulminatus	0.00485909
Pitar sp.	0.00680272
Puberella intapurpurea	0.00194363
Timoclea grus	0.0145773
Timoclea sp.	0.0505345
Tivela floridana	0
Transennella sp.	0.0058309
Veneridae	0.00874636
